# Supplementary material for: A Mindfulness-Based Mobile Application’s Impact on Nurse Burnout Syndrome and Well-Being
Source: Healthcare (Basel). 2025 Sep 23;13(19):2386. doi: 10.3390/healthcare13192386 (PMC12523357; doi:10.3390/healthcare13192386)
Supplement: Supplementary file 1 [file healthcare-13-02386-s001.zip]

Archive with 1 entries (1 files):
- healthcare-3817991-supplementary.pdf
